# Supplementary material for: Mitogen-Activated Protein Kinases: Therapeutic Signaling Catalysts in Viral Immune Evasion
Source: Pathogens. 2026 Apr 3;15(4):384. doi: 10.3390/pathogens15040384 (PMC13119128; doi:10.3390/pathogens15040384)
Supplement: Supplementary file 1 [file pathogens-15-00384-s001.zip]

Archive with 1 entries (1 files):
- pathogens-4221361-supplementary.pdf
